# Supplementary material for: Vibration-Induced-Flow Mechanism and Its Application in Water Surface Robot
Source: Research (Wash D C). 2024 Aug 9;7:0449. doi: 10.34133/research.0449 (PMC11312888; doi:10.34133/research.0449)
Supplement: Supplementary 1 — Notes S1 to S7 Figs. S1 to S10 Table S1 Movies S1 to S8 [file research.0449.f1.zip]

Archive with 9 entries (9 files):
- Movie S1.mp4
- Movie S2.mp4
- Movie S3.mp4
- Movie S4.mp4
- Movie S5.mp4
- Movie S6.mp4
- Movie S7.mp4
- Movie S8.mp4
- Revised Supplementary Materials-non-highlighted.docx
